# Supplementary material for: Purine nucleotide depletion prompts cell migration by stimulating the serine synthesis pathway
Source: Nat Commun. 2022 May 16;13:2698. doi: 10.1038/s41467-022-30362-z (PMC9110385; doi:10.1038/s41467-022-30362-z)
Supplement: Supplementary file 4 — Source Data [file 41467_2022_30362_MOESM4_ESM.xlsx]

## Sheet: Fig. 1a
Fig. 1a

## Sheet: Fig. 1b
Figure 1b		A375 (BrdU staining)							Fig 1b
									One-way ANOVA, Turkey's post-hoc test. ****p<0.0001
	MTX (nM)	Entry in S phase								P-value	Summary
	0	0.883477	1.10347	0.880842	1.15814	0.974072			MTX (0 nM) vs. MTX (100nM)	<0.0001	****
	100	0.640711	0.685744	0.696715	0.742531	0.758661			MTX (0 nM) vs. MTX (200 nM)	<0.0001	****
	200	0.529707	0.548152	0.611214	0.539831	0.560432			MTX (0 nM) vs. MTX (400 nM)	<0.0001	****
	400	0.346473	0.317057	0.345036	0.300864	0.271544			MTX (0 nM) vs. MTX (1000 nM)	<0.0001	****
	1000	0.173476	0.111962	0.174434	0.184255	0.172757

## Sheet: Fig. 1c
Fig. 1c	A375 (trypan blue)						Fig 1c
							One-way ANOVA, Turkey's post-hoc test. ****p<0.0001
	MTX (nM)	Viable cells (%)						P-value	Summary
	0	92.7577	96.9359	110.306			MTX (0 nM) vs. MTX (100 nM)	<0.0001	****
	100	53.649	54.9025	51.6435			MTX (0 nM) vs. MTX (200 nM)	<0.0001	****
	200	44.1226	37.3538	36.1838			MTX (0 nM) vs. MTX (400 nM)	<0.0001	****
	400	41.6992	36.6017	37.7716			MTX (0 nM) vs. MTX (1000 nM)	<0.0001	****
	1000	25.0696	25.8217	26.9916

## Sheet: Fig. 1d
Fig. 1d	A375 (Transwell)								Fig 1d
									One-way ANOVA, Turkey's post-hoc test. ****p<0.0001
	MTX (nM)	Relative migration								P-value	Summary
	0	0.9	1.1	1.3	0.87	1.23			MTX (0 nM) vs. MTX (100nM)	<0.0001	****
	100	3.1	3.04	3.4	2.9	2.8			MTX (0 nM) vs. MTX (200 nM)	<0.0001	****
	200	3.2	3.5	3.1	3.08	2.98			MTX (0 nM) vs. MTX (400 nM)	<0.0001	****
	400	4.5	4.2	4.05	4.6	4.3			MTX (0 nM) vs. MTX (1000 nM)	<0.0001	****
	1000	4.2	4.5	4.4	5.01	4.9

## Sheet: Fig. 1e
Fig. 1e	A375 (Wound healing)									Fig 1e
										One-way ANOVA, Turkey's post-hoc test. ****p<0.0001
	MTX (nM)	Distance migrated (µm)									P-value	Summary
	0	53	67	85	46	110	79			MTX (0 nM) vs. MTX (100nM)	<0.0001	****
	100	298	350	267	304	325	271			MTX (0 nM) vs. MTX (200 nM)	<0.0001	****
	200	357	399	410	368	320	385			MTX (0 nM) vs. MTX (400 nM)	<0.0001	****
	400	497	520	501	543	421	358			MTX (0 nM) vs. MTX (1000 nM)	<0.0001	****
	1000	501	526	499	556	541	463

## Sheet: Fig. 1f
Fig. 1f									Fig 1f
									One-way ANOVA, Turkey's post-hoc test. ****p<0.0001
	AG2037 (nM)	Relative migration								P-value	Summary
	0	1.02	1.2	0.95	0.87	1.3			AG2037 (0 nM) vs. AG2037 (40 nM)	<0.0001	****
	40	2.4	2.3	2.01	1.98	1.7			AG2037 (0 nM) vs. AG2037 (80 nM)	<0.0001	****
	80	3.4	3.1	2.8	2.78	3.05			AG2037 (0 nM) vs. AG2037 (100 nM)	<0.0001	****
	100	3.1	3.5	3.26	3.4	3.6

## Sheet: Fig. 1g
Fig. 1g									Fig 1g
									One-way ANOVA, Turkey's post-hoc test. ****p<0.0001
	LTX (nM)	Relative migration								P-value	Summary
	0	1.02	1.2	0.95	0.87	1.3			LTX (0 nM) vs. LTX (800 nM)	<0.0001	****
	400	1.5	1.62	1.46	1.59	1.62			LTX (0 nM) vs. LTX (400 nM)	<0.0001	****
	800	2.5	2.6	2.68	2.55	2.48

## Sheet: Fig. 1h
Fig. 1h										Fig 1h
										One-way ANOVA, Turkey's post-hoc test. ***p<0.001, ****p<0.0001
		Distance migrated (µm)									P-value	Summary
	HeLa WT	155	169	107	189	136	171			HeLa WT vs. ΔGART HeLa	<0.0001	****
	ΔGART HeLa	463	470	351	391	288	541			ΔGART HeLa vs. ΔGART HeLa + inosine (µm)	0.0004	***
	ΔGART HeLa + inosine (50 µM)	159	217	236	107	309	281

## Sheet: Fig. 1i
Fig. 1i		A375 (Wound healing)								Fig 1i
										One-way ANOVA, Turkey's post-hoc test. **p<0.01, ****p<0.0001
		Distance migrated (µm)									P-value	Summary
	Veh	53	48	49	63	51	71			Veh vs. Veh + MTX (100nM)	<0.0001	****
	Veh + MTX (100nM)	324	368	371	299	368	458			Veh + inosine (50 µm) vs. Veh + inosine (50 µm) + MTX (100 nM)	0.0014	**
	Veh + inosine (50 µm)	47	49	67	48	59	64			Veh + MTX (100 nM) vs. Veh + inosine (50 µm) + MTX (100 nM)	<0.0001	****
	Veh + MTX (100nM) + inosine (50 µm)	154	112	136	89	127	187

## Sheet: Fig. 2a
Fig. 2a
Samples	1C-1	1C-2	1C-3	2MTX-1	2MTX-2	2MTX-3	3LTX-1	3LTX-2	3LTX-3	4-LEF-1	4-LEF-2	4-LEF-3	5-5FU-1	5-5FU-2	5-5FU-3
Labels	1C	1C	1C	2MTX	2MTX	2MTX	3LTX	3LTX	3LTX	4LEF	4LEF	4LEF	5-5FU	5-5FU	5-5FU
S-adenosyl-L-homocysteine -	224135	214778	61249	70294.2	83700.8	79686	148238	97865.5	123476	15808.6	98571.7	187304	221473	172754	145042
nicotinamide +	9.61136e+08	9.75154e+08	8.50787e+08	1.17984e+09	9.90803e+08	8.61258e+08	1.08563e+09	1.06013e+09	9.52688e+08	1.03316e+09	1.02336e+09	1.00003e+09	8.24274e+08	8.52036e+08	8.91132e+08
2-keto-isovalerate -	7.67781e+07	6.1936e+07	5.31623e+07	6.02967e+07	5.93741e+07	4.77587e+07	6.2555e+07	6.38178e+07	4.82338e+07	5.55396e+07	5.25671e+07	5.28445e+07	5.54509e+07	5.37679e+07	5.45936e+07
uracil -	949451	843536	709323	6.31885e+06	6.34807e+06	4.86638e+06	3.01332e+06	3.1761e+06	2.48074e+06	892450	987125	806798	1.33581e+06	1.25646e+06	1.35341e+06
adenine +	3.57271e+07	3.21683e+07	3.2096e+07	1.49593e+07	1.6165e+07	9.42302e+06	1.18664e+07	1.04706e+07	1.53557e+07	3.39747e+07	3.65815e+07	3.35132e+07	3.13028e+07	3.25734e+07	3.12691e+07
pyruvate -	1.27721e+08	9.57088e+07	9.04839e+07	1.02792e+08	8.42374e+07	6.39998e+07	9.79432e+07	8.68659e+07	7.82169e+07	1.74165e+08	1.87762e+08	1.73733e+08	1.10653e+08	1.02102e+08	1.00738e+08
adenosine +	5.30264e+06	5.28036e+06	5.67729e+06	4.39201e+06	2.72522e+06	4.07069e+06	2.3947e+06	3.58595e+06	4.39172e+06	4.57935e+06	6.21111e+06	1.41903e+07	1.27234e+07	4.61356e+06	8.76208e+06
3-phosphoglycerate -	608440	577661	556679	550838	557049	396072	526346	423134	524769	1.1387e+06	1.18385e+06	1.1309e+06	670513	649675	533331
uridine -	181552	169400	269237	5.51962e+06	5.47878e+06	4.8328e+06	2.64683e+06	3.22344e+06	2.83226e+06	54118.9	87569.9	182774	444215	110294	338126
Creatinine +	5.53946e+06	6.01915e+06	4.94233e+06	6.27584e+06	4.95271e+06	3.92699e+06	5.66631e+06	3.89939e+06	4.31105e+06	7.42067e+06	6.6666e+06	5.35241e+06	5.267e+06	5.64937e+06	4.74021e+06
allantoin -	2.15218e+06	1.85856e+06	1.67633e+06	2.15594e+06	1.62464e+06	1.42052e+06	2.0052e+06	1.27234e+06	1.36491e+06	2.5961e+06	2.67096e+06	2.0051e+06	1.53831e+06	1.68726e+06	1.59197e+06
dCTP -	108005	64855.9	78667.7	121472	14633	71624.4	95413.9	65603.4	124264	79588	101024	56229.3	173944	21532.4	11779.8
xanthine -	2.6516e+06	2.99435e+06	2.92327e+06	2.58316e+06	2.56767e+06	1.99486e+06	3.34882e+06	3.1196e+06	3.39369e+06	3.50606e+06	3.74237e+06	3.35737e+06	3.04246e+06	3.19881e+06	2.70939e+06
tryptophan +	1.46019e+08	1.34041e+08	1.26713e+08	1.48907e+08	1.27672e+08	1.15655e+08	1.43966e+08	1.35408e+08	1.32103e+08	1.42926e+08	1.40142e+08	1.33276e+08	1.22761e+08	1.24006e+08	1.12963e+08
inosine +	24912.9	20451.7	33677.9	N/A	10696.9	8515.34	19829.3	8639.54	N/A	17212.4	26183.8	127523	56226.5	15480.4	28340.3
Kynurenine +	7.72149e+06	6.73475e+06	6.24843e+06	8.6345e+06	6.48769e+06	5.68965e+06	7.39463e+06	6.69309e+06	6.4484e+06	8.22437e+06	7.99842e+06	6.92413e+06	5.90376e+06	6.19513e+06	5.41155e+06
phenylalanine -	3.11982e+08	2.95984e+08	2.86052e+08	3.35007e+08	2.8743e+08	2.62642e+08	3.14532e+08	2.942e+08	2.78722e+08	3.15505e+08	3.18335e+08	2.96308e+08	2.71081e+08	2.85469e+08	2.50569e+08
leucine/isoleucine -	1.1466e+09	1.02008e+09	1.02792e+09	1.36944e+09	1.13025e+09	1.00138e+09	1.19406e+09	1.15935e+09	1.09186e+09	1.16852e+09	1.15989e+09	1.08243e+09	9.33756e+08	9.79877e+08	8.90226e+08
lactate -	6.22803e+09	5.55686e+09	5.06668e+09	3.47505e+09	3.02797e+09	2.48247e+09	2.89653e+09	2.96348e+09	2.64887e+09	6.19711e+09	5.98464e+09	6.4131e+09	6.03176e+09	6.14835e+09	6.74564e+09
pantothenate -	9.75082e+07	1.01558e+08	9.59799e+07	1.09201e+08	9.83743e+07	8.43585e+07	6.2838e+07	8.23923e+07	6.50157e+07	8.2706e+07	9.85831e+07	8.01128e+07	8.61469e+07	8.73079e+07	6.83962e+07
methionine -	8.95184e+07	9.01277e+07	9.00555e+07	1.10136e+08	9.04806e+07	7.91608e+07	1.03949e+08	9.7223e+07	9.17278e+07	9.84337e+07	9.90444e+07	8.96651e+07	8.12347e+07	8.62881e+07	7.58526e+07
spermidine +	20178.6	9.02096e+06	1.96275e+07	1.28849e+08	1.36581e+08	1.18637e+08	1.14172e+08	1.28808e+08	1.35461e+08	5.20895e+07	7.89498e+07	1.00612e+08	2.6639e+07	3.4438e+07	4.29099e+07
spermine +	24352.7	N/A	15181.9	21650.2	68108.6	16850.3	N/A	40374.1	41934.6	15678.3	N/A	N/A	13407.6	N/A	13111.9
betaine +	1.0594e+08	1.24638e+08	1.29655e+08	3.32873e+08	3.04698e+08	2.34418e+08	2.55411e+08	2.58469e+08	2.43219e+08	1.67867e+08	1.67823e+08	1.66425e+08	1.32796e+08	1.18955e+08	1.40895e+08
hydroxyproline +	558888	648351	570841	1.19254e+06	1.20826e+06	782778	897119	922718	940425	1.37929e+06	1.19289e+06	1.05587e+06	605781	709416	841403
Uric acid -	N/A	N/A	N/A	N/A	N/A	N/A	N/A	N/A	N/A	N/A	N/A	N/A	N/A	N/A	N/A
dihydroorotate -	N/A	N/A	N/A	N/A	N/A	N/A	N/A	N/A	N/A	1.24564e+08	1.23711e+08	1.31945e+08	84507.6	45841.3	44268.8
tyrosine +	5.29348e+08	5.01919e+08	4.72117e+08	6.13634e+08	5.18916e+08	4.48191e+08	5.57575e+08	5.38899e+08	5.17173e+08	5.63387e+08	5.60765e+08	5.22779e+08	4.5176e+08	4.84887e+08	4.4141e+08
valine -	3.48775e+08	3.13993e+08	3.10273e+08	4.35741e+08	3.58414e+08	2.95049e+08	3.76608e+08	3.59999e+08	3.48679e+08	3.96509e+08	3.71781e+08	3.45785e+08	2.90739e+08	3.22067e+08	2.7383e+08
proline +	2.43602e+08	2.45899e+08	2.44891e+08	3.40984e+08	3.26456e+08	2.49968e+08	2.47085e+08	2.81445e+08	2.35095e+08	3.03798e+08	3.16699e+08	2.99866e+08	2.88924e+08	3.11098e+08	2.99342e+08
thymine +	283938	661654	693769	738384	1.09859e+06	927901	872305	1.00373e+06	893245	609245	822775	1.00227e+06	751716	764235	1.03982e+06
thiamine +	1.89759e+08	1.75869e+08	1.71816e+08	2.10759e+08	1.82865e+08	1.61725e+08	1.94375e+08	1.87659e+08	1.74721e+08	2.09692e+08	1.99332e+08	1.93407e+08	1.61279e+08	1.68435e+08	1.54379e+08
thymidine +	322132	2.81639e+06	564827	6.26719e+06	5.86231e+06	5.95381e+06	4.66481e+06	5.18292e+06	4.86535e+06	5.26688e+06	3.89834e+06	3.74179e+06	245751	210151	1.80848e+06
carnitine +	2.87786e+08	2.53747e+08	2.48241e+08	3.97567e+08	4.5249e+08	3.95824e+08	3.03048e+08	3.3031e+08	2.67802e+08	2.27982e+08	2.40985e+08	2.54206e+08	3.05734e+08	3.12945e+08	2.79e+08
creatine -	1.05878e+07	9.62613e+06	1.02712e+07	6.64296e+06	7.5809e+06	7.62543e+06	6.564e+06	7.02951e+06	6.08055e+06	7.57465e+06	7.71621e+06	8.4298e+06	1.03026e+07	8.60362e+06	9.01817e+06
alanine -	1.61612e+07	1.38438e+07	1.43432e+07	1.26448e+07	1.26155e+07	1.07973e+07	1.14421e+07	1.46237e+07	1.11355e+07	1.49188e+07	1.32797e+07	1.45775e+07	1.78788e+07	1.55007e+07	1.39825e+07
threonine/homoserine -	4.69368e+08	4.34055e+08	4.39521e+08	4.37066e+08	3.76375e+08	3.05362e+08	3.98103e+08	3.95337e+08	3.73644e+08	4.31292e+08	4.4718e+08	4.36895e+08	4.33355e+08	4.51113e+08	4.10431e+08
glycine -	2.67233e+07	2.53976e+07	2.36512e+07	2.46637e+07	2.2497e+07	1.71096e+07	1.75686e+07	1.81956e+07	1.66165e+07	2.50161e+07	2.5995e+07	2.7953e+07	2.43225e+07	2.66145e+07	2.53038e+07
a-ketoglutarate -	1.12066e+08	9.82555e+07	9.225e+07	5.35221e+07	5.62671e+07	4.40275e+07	6.98188e+07	7.90686e+07	6.47782e+07	6.00061e+07	6.48217e+07	6.63048e+07	9.22803e+07	9.82098e+07	8.75624e+07
fumarate -	8.12826e+07	7.50903e+07	6.97883e+07	2.5442e+07	2.29642e+07	2.00292e+07	1.37423e+07	1.4395e+07	1.24116e+07	1.09018e+08	1.12175e+08	1.1364e+08	7.1289e+07	7.41235e+07	6.53475e+07
glutamine -	1.36524e+09	1.266e+09	1.25264e+09	1.2493e+09	1.13462e+09	1.00148e+09	1.19803e+09	1.15373e+09	1.13146e+09	1.24378e+09	1.25872e+09	1.25705e+09	1.21406e+09	1.28735e+09	1.20576e+09
serine -	4.1281e+07	4.03579e+07	4.10668e+07	6.84406e+07	6.97246e+07	5.77831e+07	6.61951e+07	6.27523e+07	6.28426e+07	4.20455e+07	4.57392e+07	4.45771e+07	3.82249e+07	4.13314e+07	3.88346e+07
D-gluconate -	3.61277e+07	3.38155e+07	3.41415e+07	1.95002e+07	1.8474e+07	1.59847e+07	1.69482e+07	1.76375e+07	1.42511e+07	3.31897e+07	3.49818e+07	3.67149e+07	3.82645e+07	3.74058e+07	3.32076e+07
succinate -	7.83538e+07	7.47093e+07	6.9725e+07	9.04952e+07	8.70785e+07	6.52935e+07	5.72393e+07	5.05696e+07	4.9521e+07	8.34748e+07	8.79269e+07	8.22807e+07	7.21156e+07	7.47383e+07	7.23663e+07
asparagine -	9.49936e+06	9.32583e+06	9.12469e+06	1.17263e+07	1.17965e+07	9.5267e+06	9.36927e+06	1.04079e+07	8.59547e+06	1.18128e+07	1.19945e+07	1.32479e+07	9.79252e+06	1.0401e+07	9.36613e+06
citrulline +	475642	508790	1.35272e+06	589491	683931	560633	679782	565088	646272	685179	663725	567589	441081	541958	441779
2-hydroxyglutarate -	1.80069e+07	1.66008e+07	1.7313e+07	1.0453e+07	1.12419e+07	1.00205e+07	1.56836e+07	1.27521e+07	1.26938e+07	1.18779e+07	1.32715e+07	1.04685e+07	1.56411e+07	1.44465e+07	1.67101e+07
NADH -	117303	118444	53261.4	N/A	N/A	N/A	N/A	N/A	N/A	74830.1	91257.1	36197.6	60825.2	70566.7	174043
3-phospho-serine +	1.23641e+06	1.61636e+06	1.36245e+06	2.03333e+06	2.05307e+06	2.05723e+06	2.31984e+06	2.477e+06	2.4101e+06	665444	1.02374e+06	879974	1.72856e+06	1.71455e+06	1.80357e+06
glutathione -	1.50272e+08	1.06092e+08	1.91368e+08	3.89117e+07	6.3404e+07	6.37303e+07	3.34752e+07	5.19302e+07	3.18387e+07	8.3619e+07	1.0236e+08	1.23149e+08	2.00402e+08	2.13029e+08	1.87776e+08
glutamate -	4.98484e+08	4.81524e+08	4.70252e+08	3.76861e+08	3.87014e+08	3.41891e+08	5.055e+08	5.30869e+08	4.88317e+08	2.828e+08	3.10059e+08	2.95912e+08	4.6136e+08	4.83432e+08	4.55488e+08
oxaloacetate -	1.33672e+06	1.18619e+06	1.19923e+06	1.77127e+06	1.62078e+06	944676	1.38924e+06	1.47449e+06	1.55758e+06	3.01107e+06	2.78934e+06	2.46669e+06	898069	960722	972956
malate -	3.22952e+09	3.16618e+09	3.15329e+09	1.20944e+09	1.20873e+09	1.03377e+09	6.3055e+08	7.17048e+08	6.06255e+08	3.73841e+09	4.00007e+09	4.05338e+09	3.21618e+09	3.31363e+09	3.0888e+09
aspartate -	2.42913e+08	2.28711e+08	2.30567e+08	2.55255e+08	2.46986e+08	2.26457e+08	1.55416e+08	1.63942e+08	1.484e+08	5.68349e+08	5.64059e+08	5.68763e+08	2.45106e+08	2.38964e+08	2.38694e+08
glucono-lactone -	N/A	194312	206155	N/A	N/A	104622	N/A	237343	N/A	7.03366e+06	8.19259e+06	8.63356e+06	298349	121725	86591.1
N-carbamoyl-L-aspartate -	2.66587e+06	2.40698e+06	2.35522e+06	302463	316238	270240	283391	87177.1	61527.2	8.04058e+08	7.89078e+08	8.72887e+08	2.61111e+06	2.79417e+06	2.63253e+06
AMP/dGMP -	237873	344565	177441	114096	67236.8	177309	60038.8	95230.3	78987.5	121513	141781	290060	220851	291488	165084
NAD+ +	1.28054e+07	1.15172e+07	1.20165e+07	8.22329e+06	8.78712e+06	8.50329e+06	1.00732e+07	1.12999e+07	9.41109e+06	1.12569e+07	1.19472e+07	1.25885e+07	1.08733e+07	1.23023e+07	1.04879e+07
aminoimidazole carboxamide ribonucleotide -	34151.9	N/A	72130	121209	111017	111680	46802	N/A	31865	113984	23640.2	26277.3	64399.2	123211	86806.7
glycerol-3-phosphate -	4.25099e+06	3.47456e+06	3.05211e+06	1.35971e+06	1.34063e+06	1.14242e+06	977636	1.10863e+06	863346	3.23352e+06	3.48987e+06	3.08778e+06	2.55523e+06	2.4031e+06	1.8696e+06
IMP +	10869.9	9395.8	8921.43	N/A	N/A	N/A	N/A	11989.4	17786.4	9744.89	11601	11177.1	11283	37656.2	12527
dihydroxy-acetone-phosphate/D-glyceraldehyde-3-phosphate -	3.45873e+06	3.5598e+06	3.40986e+06	380243	471990	384329	524620	615478	675871	1.64024e+06	2.08948e+06	2.15531e+06	3.03097e+06	3.94424e+06	4.19252e+06
aconitate -	8.86067e+07	8.38868e+07	8.3605e+07	8.87683e+07	8.68722e+07	7.06214e+07	6.95633e+07	7.49069e+07	6.92614e+07	6.63839e+07	6.35714e+07	6.26193e+07	7.24732e+07	7.44014e+07	6.22413e+07
ribose-phosphate -	683687	865421	829787	1.31956e+06	1.27351e+06	1.17808e+06	948233	949005	985933	529067	653845	546002	813617	1.01218e+06	896568
UMP -	899660	669467	697988	602937	591905	717088	426414	555697	567831	265109	294260	321216	680546	578162	515522
phosphocreatine +	8.01124e+07	7.67374e+07	7.69238e+07	6.02996e+07	6.4781e+07	5.41427e+07	5.19055e+07	5.5661e+07	4.39843e+07	6.2809e+07	6.77633e+07	6.79054e+07	7.59063e+07	8.70943e+07	7.59381e+07
ADP/dGDP -	423517	446754	329940	47384.1	16085.6	38871.5	14801.1	14886.4	N/A	618308	713452	890496	N/A	360613	415649
phosphoenolpyruvate -	117160	105559	88606.8	174743	215842	82626.6	131930	291703	285703	90122.6	127397	186426	57476.3	137026	72433.8
glucose-6-phosphate/fructose-6-phosphate -	3.83439e+06	4.61727e+06	6.39339e+06	1.83451e+06	1.52404e+06	1.6836e+06	566986	1.21208e+06	1.09882e+06	3.97086e+06	3.55945e+06	3.93038e+06	7.34129e+06	8.19203e+06	6.18692e+06
Phosphorylcholine +	4.26272e+09	4.14224e+09	4.12525e+09	3.43946e+09	3.50766e+09	2.84263e+09	2.9058e+09	3.08127e+09	2.61247e+09	4.14535e+09	4.54041e+09	4.3831e+09	4.17989e+09	4.82163e+09	4.34146e+09
cystathionine +	762482	1.05462e+06	891148	377976	340562	479118	523097	520782	346680	60755.8	254741	168403	1.31404e+06	1.03921e+06	1.48185e+06
GMP +	216056	114030	61339.2	121943	46692.3	111165	195458	189743	91183.7	260447	151307	187382	40937	28799.8	240434
citrate/isocitrate -	6.68216e+08	8.10293e+08	8.58343e+08	1.31319e+09	1.06129e+09	8.7248e+08	1.11637e+09	1.09506e+09	1.02072e+09	1.46105e+09	1.01961e+09	9.34805e+08	6.79026e+08	8.44336e+08	1.15605e+09
UDP -	22451.7	72459.1	19437	50884.7	35579.2	163569	61652.5	67576.3	58711.7	N/A	N/A	N/A	22304.6	N/A	17631.4
S-adenosyl-L-methionine +	1.64335e+07	1.83105e+07	1.74321e+07	1.42832e+07	1.38104e+07	1.18064e+07	1.15379e+07	1.16784e+07	1.18161e+07	1.78125e+07	2.01959e+07	2.15647e+07	1.79483e+07	2.06569e+07	1.80703e+07
arginine -	4.59067e+07	4.08496e+07	4.03684e+07	5.47862e+07	4.64205e+07	4.05923e+07	5.27743e+07	4.85217e+07	4.55642e+07	5.03252e+07	4.93581e+07	4.78643e+07	3.67743e+07	4.0745e+07	3.50195e+07
ATP -	3.08473e+06	2.90753e+06	2.94846e+06	408702	508547	520820	344731	321078	128110	3.16214e+06	3.46965e+06	3.78992e+06	2.66563e+06	3.11781e+06	2.67413e+06
ornithine -	1.56627e+07	1.45466e+07	1.41092e+07	1.98952e+07	1.63551e+07	1.37518e+07	1.74842e+07	1.6539e+07	1.55911e+07	1.83517e+07	1.88772e+07	1.9167e+07	1.37885e+07	1.53118e+07	1.3548e+07
lysine -	9.99283e+07	8.8692e+07	8.71374e+07	1.30315e+08	1.10742e+08	9.4383e+07	1.21597e+08	1.09913e+08	1.05519e+08	1.17133e+08	1.17655e+08	1.14569e+08	8.45249e+07	9.31733e+07	8.35053e+07
histidine +	1.12844e+09	1.30746e+09	1.43551e+09	2.2544e+09	1.89095e+09	1.45954e+09	2.00746e+09	1.91094e+09	1.87481e+09	1.99603e+09	2.07132e+09	2.10503e+09	1.44999e+09	1.62656e+09	1.53507e+09
6-phospho-D-gluconate -	473710	401565	345971	15862.4	44987.6	12415.4	49008.8	63908.5	N/A	360935	30534.6	321877	349689	371191	526634
glutathione disulfide +	4.06342e+07	5.60215e+07	3.9966e+07	4.12538e+07	3.98048e+07	3.16383e+07	3.36639e+07	3.36673e+07	2.96718e+07	4.92346e+07	5.42397e+07	4.78599e+07	3.56839e+07	4.33351e+07	3.98878e+07
UTP -	716175	699689	852541	721995	729402	705468	798419	601482	602862	88617.4	137879	234989	423263	672716	536480
CTP +	177520	171601	237202	121952	150994	222484	104163	149672	31324.5	52249.9	65340.2	63132.7	137183	249650	154745
GTP -	N/A	N/A	N/A	N/A	N/A	N/A	N/A	N/A	N/A	N/A	11974.1	14632.9	N/A	N/A	N/A
dCMP +	357774	387156	376707	335666	260362	187670	202776	213803	18449.4	384537	316345	353762	303972	317083	305262
putrescine +	1.5417e+08	1.63137e+08	1.78747e+08	1.10848e+08	1.12941e+08	7.95508e+07	1.16962e+08	1.30851e+08	1.31342e+08	4.92602e+07	6.61056e+07	5.7208e+07	1.54775e+08	1.80093e+08	1.6785e+08
cytosine +	5521.35	9546.88	4313.32	N/A	N/A	N/A	N/A	N/A	5510.42	5906.54	N/A	N/A	6486.24	7086.31	4731.48
Carbamoyl phosphate -	N/A	N/A	N/A	11306.1	10792.3	7737.87	12762.5	N/A	12264.7	N/A	N/A	25579.3	N/A	N/A	N/A
guanine +	N/A	N/A	N/A	N/A	N/A	N/A	N/A	N/A	N/A	N/A	N/A	N/A	N/A	N/A	N/A
guanosine +	N/A	N/A	N/A	N/A	N/A	N/A	N/A	N/A	N/A	N/A	N/A	N/A	6527.42	N/A	N/A
CMP -	N/A	N/A	N/A	N/A	N/A	N/A	N/A	N/A	N/A	N/A	N/A	N/A	12269.9	N/A	N/A
1,3-diphosphateglycerate -	N/A	N/A	N/A	N/A	N/A	N/A	N/A	N/A	N/A	N/A	N/A	N/A	N/A	N/A	N/A
CDP +	N/A	N/A	N/A	N/A	N/A	N/A	N/A	N/A	N/A	N/A	N/A	N/A	N/A	N/A	N/A
cytidine -	N/A	N/A	N/A	N/A	N/A	N/A	N/A	N/A	N/A	N/A	N/A	N/A	N/A	N/A	N/A
GDP -	N/A	N/A	N/A	N/A	N/A	N/A	N/A	N/A	N/A	N/A	N/A	N/A	N/A	N/A	N/A
4-phosphopantothenate -	N/A	N/A	N/A	N/A	N/A	N/A	N/A	N/A	N/A	N/A	N/A	N/A	N/A	N/A	N/A
4-phosphopantothenate +	N/A	N/A	N/A	N/A	N/A	N/A	N/A	N/A	N/A	N/A	N/A	N/A	N/A	N/A	N/A
5-phosphoribosyl diphosphate -	N/A	N/A	N/A	N/A	N/A	N/A	N/A	N/A	N/A	N/A	N/A	N/A	N/A	N/A	N/A
5-phosphoribosyl diphosphate +	N/A	N/A	N/A	N/A	N/A	N/A	N/A	N/A	N/A	N/A	N/A	N/A	N/A	N/A	N/A
Acetyl-CoA -	N/A	N/A	N/A	N/A	N/A	N/A	N/A	N/A	N/A	N/A	N/A	N/A	N/A	N/A	N/A
cysteine -	N/A	N/A	N/A	N/A	N/A	N/A	N/A	N/A	N/A	N/A	N/A	N/A	N/A	9966.57	N/A
cysteine +	N/A	N/A	N/A	N/A	N/A	N/A	N/A	N/A	N/A	N/A	N/A	N/A	N/A	N/A	N/A
dAMP +	N/A	N/A	N/A	N/A	N/A	N/A	N/A	N/A	N/A	5733.03	N/A	N/A	N/A	N/A	N/A
dATP -	N/A	N/A	N/A	N/A	N/A	N/A	N/A	N/A	N/A	N/A	N/A	N/A	N/A	N/A	N/A
dATP +	N/A	N/A	N/A	N/A	N/A	N/A	N/A	N/A	N/A	N/A	N/A	N/A	N/A	N/A	N/A
dCDP -	N/A	N/A	N/A	N/A	N/A	N/A	N/A	N/A	N/A	N/A	N/A	N/A	N/A	N/A	N/A
dCDP +	N/A	N/A	N/A	N/A	N/A	N/A	N/A	N/A	N/A	N/A	N/A	N/A	N/A	N/A	N/A
D-erythrose-4-phosphate -	N/A	N/A	N/A	N/A	N/A	N/A	N/A	N/A	N/A	N/A	N/A	N/A	N/A	N/A	N/A
D-erythrose-4-phosphate +	N/A	N/A	N/A	N/A	N/A	N/A	N/A	N/A	N/A	N/A	N/A	N/A	N/A	N/A	N/A
D-sedoheptulose-7-phosphate -	291869	651717	392416	N/A	51363.8	55378.9	31832.9	141414	49990.2	49707.6	230167	N/A	319753	311604	419340
D-sedoheptulose-7-phosphate +	5673.8	5436.1	6856.51	N/A	N/A	N/A	N/A	N/A	N/A	7814.33	N/A	N/A	5780.96	N/A	5818.92
dTMP -	N/A	N/A	N/A	N/A	N/A	N/A	N/A	N/A	N/A	N/A	N/A	N/A	N/A	N/A	N/A
dTMP +	N/A	N/A	N/A	N/A	N/A	N/A	N/A	N/A	N/A	N/A	N/A	N/A	N/A	N/A	N/A
dTTP -	N/A	N/A	N/A	N/A	N/A	N/A	N/A	N/A	N/A	N/A	N/A	N/A	N/A	N/A	N/A
dTTP +	N/A	N/A	N/A	N/A	N/A	N/A	N/A	N/A	N/A	N/A	N/A	N/A	N/A	N/A	N/A
dUTP -	N/A	N/A	N/A	N/A	N/A	N/A	N/A	N/A	N/A	N/A	N/A	N/A	N/A	N/A	N/A
dUTP +	N/A	N/A	N/A	N/A	N/A	N/A	N/A	N/A	N/A	N/A	N/A	N/A	N/A	N/A	N/A
FAD -	N/A	N/A	N/A	N/A	N/A	N/A	N/A	N/A	N/A	N/A	N/A	N/A	N/A	N/A	N/A
FAD +	N/A	N/A	N/A	N/A	N/A	N/A	N/A	N/A	N/A	N/A	N/A	N/A	N/A	N/A	N/A
FMN -	N/A	N/A	N/A	N/A	N/A	N/A	N/A	N/A	N/A	N/A	N/A	N/A	N/A	N/A	N/A
FMN +	N/A	N/A	N/A	N/A	N/A	N/A	N/A	N/A	N/A	N/A	N/A	N/A	N/A	N/A	N/A
fructose-1,6-bisphosphate -	N/A	13966.7	11600.9	N/A	N/A	9565.79	N/A	N/A	13397.7	11845	N/A	11316	12680.6	N/A	9203.72
fructose-1,6-bisphosphate +	N/A	N/A	N/A	N/A	N/A	N/A	N/A	N/A	N/A	N/A	N/A	N/A	N/A	N/A	N/A
homocysteine -	N/A	N/A	N/A	N/A	N/A	N/A	N/A	N/A	N/A	N/A	N/A	N/A	N/A	N/A	N/A
homocysteine +	N/A	8252.52	N/A	N/A	N/A	N/A	5263.94	5147.04	6372.55	4286.32	4555.7	N/A	N/A	4669.07	N/A
L-arginino-succinate -	N/A	N/A	N/A	N/A	N/A	N/A	N/A	N/A	N/A	N/A	N/A	N/A	N/A	N/A	N/A
L-arginino-succinate +	N/A	N/A	N/A	N/A	7434.45	N/A	N/A	N/A	N/A	N/A	N/A	8358.93	N/A	N/A	N/A
NADP+ -	N/A	N/A	N/A	N/A	N/A	N/A	N/A	N/A	N/A	N/A	N/A	N/A	N/A	N/A	N/A
NADP+ +	N/A	N/A	N/A	N/A	N/A	N/A	N/A	N/A	N/A	N/A	N/A	N/A	N/A	N/A	N/A
NADPH -	N/A	N/A	N/A	N/A	N/A	N/A	N/A	N/A	N/A	N/A	N/A	N/A	N/A	N/A	N/A
NADPH +	N/A	N/A	N/A	N/A	N/A	N/A	N/A	N/A	N/A	N/A	N/A	N/A	N/A	N/A	N/A
orotidine-5-phosphate -	N/A	N/A	N/A	N/A	N/A	N/A	N/A	N/A	N/A	N/A	N/A	N/A	N/A	N/A	N/A
orotidine-5-phosphate +	N/A	N/A	N/A	N/A	N/A	N/A	N/A	N/A	N/A	N/A	N/A	N/A	N/A	N/A	N/A
Carbamoyl phosphate +	N/A	N/A	N/A	N/A	N/A	N/A	N/A	N/A	N/A	N/A	N/A	N/A	N/A	N/A	N/A
CDP -	N/A	N/A	N/A	N/A	N/A	N/A	N/A	N/A	N/A	N/A	N/A	N/A	N/A	N/A	N/A
CMP +	N/A	N/A	N/A	N/A	N/A	N/A	N/A	N/A	N/A	N/A	N/A	N/A	N/A	N/A	N/A
cytidine +	N/A	N/A	N/A	N/A	N/A	N/A	N/A	N/A	N/A	N/A	N/A	N/A	N/A	N/A	N/A
cytosine -	N/A	N/A	N/A	N/A	N/A	N/A	N/A	N/A	N/A	N/A	N/A	N/A	N/A	N/A	N/A

[truncated: 89 more sheets: Fig. 2b, Fig. 2c, Fig. 2d, Fig. 2e, Fig. 2f, Fig. 2h, Fig. 2i, Fig. 2j, Fig. 3b, Fig. 3c, Fig. 3d, Fig. 3e, Fig. 3f, Fig. 3g, Fig. 3h, Fig. 3i, Fig. 3j, Fig. 3k, Fig. 4a, Fig. 4b …]
